# Supplementary material for: Associations between older African academics’ physical activity, walkability and mental health: a social distancing perspective
Source: Health Promot Int. 2021 Sep 20;37(2):daab093. doi: 10.1093/heapro/daab093 (PMC8500010; doi:10.1093/heapro/daab093)
Supplement: daab093_Supplementary_Data [file daab093_supplementary_data.zip]

Archive with 4 entries (3 files):
- daab093-suppl_data/
- daab093-suppl_data/Appendix A. Mental health scale.doc
- daab093-suppl_data/Appendix B. Neighborhood walkability scale.doc
- daab093-suppl_data/APPENDIX C.doc
